# Supplementary material for: Evaluation of Saffron Quality Using Rapid Quantitative Inspection Technology with Near-Infrared Spectroscopy
Source: Molecules. 2024 Aug 23;29(17):3983. doi: 10.3390/molecules29173983 (PMC11396457; doi:10.3390/molecules29173983)
Supplement: Supplementary file 1 [file molecules-29-03983-s001.zip]

Archive with 1 entries (1 files):
- molecules-3131877-supplementary.pdf
